# Supplementary material for: A Nationwide Antenatal Human T-Cell Leukemia Virus Type-1 Antibody Screening in Japan
Source: Front Microbiol. 2020 Apr 9;11:595. doi: 10.3389/fmicb.2020.00595 (PMC7160230; doi:10.3389/fmicb.2020.00595)
Supplement: Supplementary file 3 [file Table_3.xlsx]

## Sheet: FTBMF
Table S3. Comparison of mother-to-child transmission rates by exclusive formula feeding, frozen-thawed breastmilk feeding and breastfeeding
Author, year	Study area	Study period	Study population	Exclusion		Exclusive formula feeding				Frozen-thawed breast milk feeding				Breastfeeding				Timing of antibody test of infants	Study Design
						Inclusion	Number	Seroconversion n/N (%)		Inclusion	Number	Seroconversion n/N (%)		Inclusion	Number	Seroconversion n/N (%)e
Maehama, 1992	Okinawa, Japan	1986-1989	Infants born to HTLV-1 carrier mothers	NA		Formula-fed infants	46	0 (0%)		12 hours freezing in a home freezer	26	2 (7.7%)		0-4 monthss	96	4 (4.2%)		1-3 years	Retrospective
														5-8 monhts	27	2 (7.4%)
														9-12 months	24	1 (4.2%)
														≥13 months	18	3 (16.7%)
Ekuni, 1997	Okinawa, Japan	1983-1984	Infants born to HTLV-1 carrier mothers	NA		Formula-fed infants	108	5 (4.6%)		12 hours freezing at -20℃	33	0 (0%)		NA	31	13 (41.9%)		24 months	Retrospective
	NA: not applicable
